# Supplementary material for: A new measurement of sequence conservation
Source: BMC Genomics. 2009 Dec 22;10:623. doi: 10.1186/1471-2164-10-623 (PMC2807881; doi:10.1186/1471-2164-10-623)
Supplement: Additional file 1 — 172 TFBS-clustered regions used. this file provides the genome coordinates of the 172 TFBS-clustered regions used in this paper. [file 1471-2164-10-623-S1.TXT]

#  Note: Original data were downloaded from
#		http://dart.gersteinlab.org/ENCODE/TR/
# dataset name is "encode-tf-clusters"
# file name is "encode-tf-clusters.hg17.bed".
# Reference: Statistical analysis of the genomic distribution
#  and correlation of regulatory elements in the ENCODE regions 
# Zhengdong D. Zhang, Alberto Paccanaro, Yutao Fu, Sherman Weissman,
# Zhiping Weng, Joseph Chang, Michael Snyder, and Mark B. Gerstein 
# Genome Res. June 2007 17: 787-797
# 
# The coordinates listed here were converted to assembly hg18. 
#
#chrom	chrom_start	chrom_end	AR_ID
chr11	131039091	131040091	211550
chr11	131057016	131059153	211551
chr11	131065896	131067973	211552
chr1	149550133	149552424	211584
chr1	149695758	149700032	211589
chr1	149701737	149704670	211590
chr1	149712431	149714909	211591
chr1	149749452	149754017	211592
chr1	149786008	149789290	211594
chr1	149833041	149837054	211595
chr1	149844907	149848745	211596
chr11	63972005	63973904	211610
chr11	64060798	64063348	211612
chr11	64153062	64155506	211614
chr11	64176204	64181194	211615
chr11	64193600	64197242	211616
chr11	64217064	64219281	211617
chr11	64234230	64240270	211618
chr11	64245642	64250248	211619
chr11	64295219	64298500	211622
chr12	38734150	38736253	211635
chr12	38888240	38890342	211638
chr13	112412512	112416751	211642
chr13	112434457	112436739	211644
chr13	112442584	112445050	211645
chr13	112468880	112473446	211646
chr13	112487690	112492668	211647
chr13	112572847	112577508	211649
chr13	112595763	112597656	211650
chr13	112644819	112649021	211651
chr13	112685101	112688459	211652
chr13	112695953	112698557	211653
chr13	112724277	112728318	211655
chr13	112754876	112758414	211656
chr13	112760378	112763264	211657
chr13	112764292	112773082	211658
chr13	112798928	112801453	211659
chr13	29584482	29588881	211660
chr13	29591315	29594313	211661
chr13	29612089	29616179	211662
chr13	29617246	29619288	211663
chr13	29624767	29627317	211664
chr13	29628792	29629792	211665
chr13	29665850	29668186	211666
chr13	29673293	29675543	211667
chr13	29776624	29781928	211668
chr13	29784241	29788229	211669
chr13	29810316	29814805	211670
chr13	29842395	29849576	211671
chr13	29866095	29868841	211672
chr13	29880179	29885355	211673
chr13	29892393	29897206	211674
chr13	29902145	29904256	211675
chr14	53106459	53109236	211676
chr14	53140043	53142403	211677
chr14	53143789	53146795	211678
chr14	53148445	53152696	211679
chr14	53191074	53193773	211680
chr14	53429208	53431374	211681
chr14	98727401	98730236	211682
chr14	98778760	98782883	211683
chr14	98788463	98790633	211684
chr14	98798115	98805300	211685
chr14	98821353	98823886	211687
chr14	98914145	98920913	211688
chr14	98948334	98950408	211689
chr15	41570843	41573776	211690
chr15	41589116	41599059	211691
chr16	61115192	61116192	211721
chr16	61128433	61129433	211722
chr18	23945769	23949080	211724
chr18	23966306	23967306	211725
chr18	59482641	59485606	211729
chr18	59522219	59523219	211730
chr18	59650047	59652868	211731
chr18	59685749	59690394	211732
chr18	59697735	59698735	211733
chr18	59700302	59704941	211734
chr18	59707435	59714518	211735
chr18	59786852	59790622	211738
chr18	59792531	59803211	211739
chr20	33314562	33315873	211797
chr20	33355861	33360212	211800
chr20	33368638	33372143	211801
chr20	33504876	33509603	211803
chr20	33540866	33542714	211804
chr20	33658367	33659443	211807
chr20	33711342	33716483	211809
chr2	118415307	118417333	211812
chr21	39249008	39253498	211872
chr21	39278458	39280484	211873
chr21	39286959	39288316	211874
chr21	39296915	39300488	211875
chr21	39307961	39317775	211876
chr21	39396980	39400003	211877
chr21	39678154	39683546	211883
chr2	220093643	220096771	211890
chr2	220131529	220134315	211892
chr2	220215158	220218675	211895
chr2	220257297	220260171	211896
chr2	220261375	220262793	211897
chr2	220447185	220448185	211898
chr2	220472349	220474962	211899
chr2	234565963	234570436	211941
chr2	234590442	234593130	211942
chr2	51547666	51549675	211943
chr4	118682010	118683010	211944
chr4	118716394	118717693	211945
chr4	118919016	118921035	211946
chr5	142004397	142005645	211986
chr5	142072220	142073819	211987
chr5	142165618	142170350	211989
chr5	142175962	142178254	211990
chr5	142181624	142183643	211991
chr5	142184786	142191478	211992
chr5	142357120	142359310	211993
chr5	142361154	142363724	211994
chr5	55967698	55971949	211995
chr5	56000166	56003723	211996
chr5	56145039	56152219	211997
chr6	108431722	108433761	212001
chr6	108596610	108598846	212006
chr6	108783363	108784363	212009
chr6	132342553	132344721	212011
chr6	132493254	132495287	212012
chr6	41448156	41449521	212014
chr6	41502383	41506789	212015
chr6	41515424	41519428	212016
chr6	41538110	41540373	212017
chr6	41542591	41548567	212018
chr6	41560984	41566824	212019
chr6	41577508	41581866	212020
chr6	41603833	41609355	212021
chr6	41612096	41615724	212022
chr6	41618955	41625800	212023
chr6	41634026	41638694	212024
chr6	41645187	41649659	212025
chr6	41653251	41657524	212026
chr6	41660937	41664440	212027
chr6	41764381	41766587	212031
chr6	41773340	41774835	212032
chr6	41779589	41785718	212033
chr6	41787370	41789802	212034
chr6	41790956	41794427	212035
chr6	41795902	41796902	212036
chr6	41798305	41803738	212037
chr6	41853098	41857765	212041
chr8	118960766	118964264	212141
chr8	118997802	119000539	212142
chr8	119051670	119054300	212143
chr8	119058709	119062516	212144
chr8	119069020	119071498	212145
chr8	119080749	119082968	212146
chr8	119089910	119094832	212147
chr8	119096148	119103675	212148
chr8	119105946	119108534	212149
chr8	119158044	119161534	212150
chr8	119168000	119173010	212151
chr8	119339132	119341411	212153
chr8	119362261	119365378	212154
chr9	130770172	130773356	212156
chr9	130823474	130826308	212157
chr9	130926278	130927278	212163
chr9	130939881	130946350	212164
chr9	131134518	131141812	212175
chr9	131144948	131146894	212176
chr9	131153742	131155499	212177
chr9	131184510	131189166	212178
chr9	131202036	131211406	212179
chr9	131214593	131219251	212180
chrX	122869529	122872590	212184
chrX	122920211	122926909	212185
