# Supplementary material for: A new measurement of sequence conservation
Source: BMC Genomics. 2009 Dec 22;10:623. doi: 10.1186/1471-2164-10-623 (PMC2807881; doi:10.1186/1471-2164-10-623)
Supplement: Additional file 2 — 1470 DHS regions. this file provides the genome coordinates of the 1470 TFBS-clustered regions used in this paper. [file 1471-2164-10-623-S2.TXT]

# Note: Original data were downloaded from
#		http://www.bx.psu.edu/projects/encode_pTRR/merged_dhs.bed
# Reference: Finding cis-regulatory elements using comparative genomics: 
# Some lessons from ENCODE data. David C. King, James Taylor, Ying Zhang, et al.
#  Genome Res. 2007 17: 775-786
# The original coordinates are from assembly hg17.
# The coordinates listed here were converted to assembly hg18. 
#
#chrom	chrom_start	chrom_end	author_id
chr1	149434365	149434928	id-3
chr1	149435390	149435640	id-4
chr1	149439038	149439516	id-7
chr1	149490805	149491196	id-11
chr1	149520293	149521775	id-13
chr1	149522117	149522774	id-14
chr1	149523094	149523420	id-15
chr1	149550655	149551167	id-21
chr1	149552631	149552908	id-22
chr1	149564400	149564940	id-24
chr1	149565350	149567310	id-25
chr1	149579839	149580458	id-29
chr1	149585490	149587032	id-31
chr1	149612823	149613442	id-36
chr1	149683416	149683666	id-51
chr1	149693343	149693562	id-55
chr1	149697069	149697650	id-57
chr1	149697798	149697946	id-58
chr1	149698437	149699322	id-59
chr1	149703746	149704110	id-63
chr1	149704354	149704604	id-64
chr1	149711332	149711582	id-65
chr1	149712144	149712394	id-66
chr1	149712638	149713002	id-67
chr1	149714044	149714712	id-69
chr1	149717388	149717638	id-70
chr1	149731448	149731698	id-73
chr1	149733842	149734588	id-75
chr1	149748935	149749611	id-77
chr1	149749736	149751534	id-78
chr1	149751702	149751952	id-79
chr1	149752310	149753280	id-80
chr1	149779974	149780642	id-88
chr1	149786111	149786589	id-89
chr1	149786842	149787074	id-90
chr1	149787841	149788294	id-91
chr1	149825004	149825254	id-92
chr1	149833046	149833766	id-93
chr1	149845656	149845905	id-95
chr10	55176491	55176714	id-116
chr10	55183956	55184495	id-118
chr10	55192939	55193180	id-120
chr10	55215287	55215555	id-123
chr10	55219774	55219996	id-124
chr10	55220644	55220904	id-125
chr10	55233767	55234026	id-127
chr10	55247544	55247764	id-131
chr10	55248149	55248400	id-132
chr10	55261778	55261987	id-136
chr10	55280491	55280734	id-140
chr10	55285099	55285357	id-142
chr10	55288584	55288836	id-144
chr10	55296113	55296364	id-145
chr10	55302998	55303231	id-146
chr10	55312470	55313012	id-147
chr10	55327018	55327264	id-150
chr10	55336645	55336903	id-151
chr10	55386978	55387805	id-156
chr10	55417879	55418095	id-164
chr10	55426042	55426266	id-166
chr10	55427654	55428165	id-167
chr10	55436661	55436905	id-168
chr10	55454101	55454345	id-172
chr10	55462292	55462550	id-174
chr10	55470916	55471177	id-175
chr10	55482786	55483044	id-179
chr10	55483440	55483922	id-180
chr10	55488833	55489100	id-182
chr10	55492520	55492776	id-184
chr10	55499519	55499762	id-186
chr10	55501192	55501455	id-187
chr10	55558051	55558298	id-192
chr10	55560643	55560865	id-193
chr10	55561548	55561798	id-194
chr10	55563162	55563389	id-196
chr10	55582473	55583116	id-200
chr10	55608177	55608405	id-203
chr10	55610249	55610497	id-204
chr10	55611303	55611566	id-205
chr10	55643238	55643461	id-209
chr11	63961523	63961686	id-828
chr11	63972494	63973618	id-830
chr11	63994431	63994674	id-835
chr11	64013621	64014430	id-840
chr11	64034995	64035235	id-847
chr11	64051167	64051400	id-850
chr11	64063047	64063279	id-855
chr11	64070849	64071164	id-857
chr11	64077613	64077928	id-858
chr11	64078229	64078604	id-859
chr11	64144458	64144943	id-884
chr11	64147989	64148190	id-886
chr11	64161935	64162326	id-891
chr11	64165051	64165518	id-892
chr11	64166343	64166430	id-894
chr11	64167646	64167880	id-896
chr11	64168889	64169508	id-897
chr11	64172413	64172631	id-899
chr11	64174855	64175253	id-901
chr11	64176934	64177602	id-902
chr11	64194253	64194499	id-907
chr11	64198556	64199452	id-910
chr11	64199631	64199680	id-911
chr11	64199784	64200034	id-912
chr11	64211677	64213135	id-916
chr11	64218658	64219154	id-921
chr11	64247016	64247940	id-932
chr11	64248309	64248738	id-933
chr11	64250133	64250562	id-934
chr11	64265979	64267237	id-936
chr11	64267461	64267586	id-937
chr11	64267689	64268422	id-938
chr11	64269089	64269866	id-939
chr11	64270007	64270702	id-940
chr11	64271337	64271766	id-942
chr11	64285169	64285332	id-947
chr11	64286271	64287156	id-949
chr11	64287324	64287840	id-950
chr11	64288323	64288828	id-951
chr11	64291466	64291716	id-952
chr11	64291857	64292400	id-953
chr11	64296759	64297340	id-957
chr11	64297508	64297758	id-958
chr11	64300434	64300684	id-960
chr11	64388822	64389781	id-990
chr11	64399956	64400434	id-997
chr11	64401020	64401270	id-998
chr11	64401552	64402030	id-999
chr11	64403452	64403702	id-1001
chr11	64415710	64415959	id-1008
chr11	64417260	64417755	id-1009
chr11	64418283	64418788	id-1010
chr11	64440399	64440866	id-1016
chr11	130608269	130608508	id-1187
chr11	130611425	130611674	id-1188
chr11	130614121	130614352	id-1189
chr11	130626464	130626688	id-1192
chr11	130628015	130628781	id-1193
chr11	130650273	130650520	id-1196
chr11	130672780	130673095	id-1201
chr11	130680000	130680391	id-1205
chr11	130685351	130685591	id-1206
chr11	130696547	130696804	id-1208
chr11	130716900	130717134	id-1210
chr11	130717938	130718162	id-1211
chr11	130718661	130718880	id-1212
chr11	130733439	130733681	id-1216
chr11	130735485	130735975	id-1218
chr11	130736722	130736938	id-1219
chr11	130740648	130740849	id-1220
chr11	130742666	130742909	id-1221
chr11	130743404	130743653	id-1222
chr11	130746406	130746651	id-1225
chr11	130754066	130754545	id-1226
chr11	130782362	130782601	id-1232
chr11	130783289	130783526	id-1233
chr11	130786818	130787171	id-1234
chr11	130791209	130791434	id-1235
chr11	130797712	130797970	id-1236
chr11	130798678	130799409	id-1237
chr11	130802275	130802510	id-1238
chr11	130805676	130806173	id-1240
chr11	130820763	130820989	id-1243
chr11	130824648	130824895	id-1244
chr11	130832451	130832681	id-1247
chr11	130845814	130846046	id-1249
chr11	130848634	130848863	id-1250
chr11	130850871	130851106	id-1251
chr11	130853118	130853365	id-1252
chr11	130866747	130866996	id-1255
chr11	130867754	130867999	id-1256
chr11	130868507	130868735	id-1257
chr11	130873950	130874184	id-1259
chr11	130879424	130879667	id-1261
chr11	130886299	130886540	id-1263
chr11	130888189	130888421	id-1266
chr11	130893581	130893813	id-1267
chr11	130894059	130894292	id-1268
chr11	130895147	130895360	id-1269
chr11	130905081	130905324	id-1271
chr11	130911502	130911742	id-1272
chr11	130921569	130921957	id-1274
chr11	130928724	130928955	id-1275
chr11	130932649	130932894	id-1276
chr11	130933270	130933737	id-1277
chr11	130935919	130936163	id-1279
chr11	130937884	130938111	id-1280
chr11	130939009	130939241	id-1281
chr11	130941236	130941469	id-1282
chr11	130943444	130943664	id-1284
chr11	130945912	130946136	id-1285
chr11	130952772	130953001	id-1287
chr11	130954898	130955138	id-1288
chr11	130964816	130965054	id-1290
chr11	130966954	130967188	id-1292
chr11	130968155	130968396	id-1293
chr11	130982188	130982415	id-1296
chr11	130984654	130984880	id-1297
chr11	130991628	130991843	id-1298
chr11	131002181	131002417	id-1301
chr11	131009983	131010201	id-1304
chr11	131012049	131012274	id-1305
chr11	131015112	131015336	id-1306
chr11	131017851	131018099	id-1307
chr11	131032955	131033181	id-1310
chr11	131034443	131034701	id-1311
chr11	131042140	131042341	id-1312
chr11	131046206	131046767	id-1313
chr11	131048904	131049376	id-1314
chr11	131066681	131066923	id-1317
chr11	131069993	131070271	id-1318
chr11	131071096	131071563	id-1319
chr11	131078412	131078666	id-1321
chr12	38628239	38628463	id-1325
chr12	38633982	38634204	id-1326
chr12	38647361	38647602	id-1329
chr12	38690379	38690640	id-1335
chr12	38690887	38691647	id-1336
chr12	38692537	38692775	id-1337
chr12	38698589	38698809	id-1338
chr12	38700964	38701226	id-1339
chr12	38734644	38735375	id-1343
chr12	38750439	38750654	id-1346
chr12	38787586	38788026	id-1353
chr12	38817226	38817982	id-1358
chr12	38818832	38819061	id-1360
chr12	38822288	38822765	id-1362
chr12	38833528	38833778	id-1364
chr12	38836614	38836859	id-1366
chr12	38838772	38839022	id-1368
chr12	38847144	38847686	id-1371
chr12	38847854	38849800	id-1372
chr12	38881574	38882038	id-1379
chr12	38882259	38882944	id-1380
chr12	38886632	38886887	id-1382
chr12	38888096	38888802	id-1383
chr12	38889046	38889296	id-1384
chr12	38903068	38903318	id-1389
chr12	38903790	38904382	id-1390
chr12	38905766	38907083	id-1392
chr12	38909300	38909854	id-1393
chr12	38912340	38913002	id-1396
chr12	38922478	38922711	id-1401
chr12	38943880	38944315	id-1408
chr12	38959346	38959604	id-1410
chr12	38962701	38962940	id-1412
chr12	38977692	38977957	id-1416
chr12	38992938	38993682	id-1421
chr12	39003316	39003567	id-1425
chr12	39026766	39027017	id-1433
chr12	39041735	39042439	id-1437
chr12	39054270	39054520	id-1439
chr12	39055139	39055692	id-1440
chr12	39057386	39057636	id-1441
chr12	39084539	39084763	id-1445
chr12	39085807	39086055	id-1446
chr12	39088583	39089035	id-1447
chr12	39100831	39101068	id-1451
chr12	39106924	39107157	id-1452
chr12	39108144	39108372	id-1453
chr12	39126204	39126454	id-1454
chr13	29429050	29429280	id-1458
chr13	29431487	29431739	id-1460
chr13	29453379	29453608	id-1466
chr13	29493435	29493951	id-1476
chr13	29494430	29494687	id-1477
chr13	29495691	29495942	id-1478
chr13	29506638	29506864	id-1481
chr13	29513403	29513645	id-1483
chr13	29519402	29519791	id-1485
chr13	29544183	29544891	id-1493
chr13	29547191	29547432	id-1494
chr13	29576121	29576367	id-1500
chr13	29579782	29579983	id-1501
chr13	29580954	29581401	id-1502
chr13	29584597	29585607	id-1503
chr13	29591402	29592675	id-1507
chr13	29593147	29593397	id-1508
chr13	29597776	29598250	id-1509
chr13	29604243	29605326	id-1515
chr13	29614503	29615589	id-1518
chr13	29617771	29618439	id-1521
chr13	29618911	29619541	id-1522
chr13	29627206	29627521	id-1527
chr13	29628373	29628623	id-1528
chr13	29629144	29630257	id-1529
chr13	29630685	29631397	id-1530
chr13	29645010	29645223	id-1534
chr13	29651268	29651506	id-1535
chr13	29663800	29664077	id-1539
chr13	29664207	29664457	id-1540
chr13	29664645	29664913	id-1541
chr13	29665537	29666540	id-1542
chr13	29668198	29668654	id-1544
chr13	29672882	29673311	id-1545
chr13	29676291	29677377	id-1546
chr13	29689915	29690384	id-1552
chr13	29712391	29714275	id-1557
chr13	29726119	29726587	id-1561
chr13	29728028	29728280	id-1563
chr13	29730058	29730295	id-1565
chr13	29748199	29748449	id-1567
chr13	29748681	29748931	id-1568
chr13	29774407	29774657	id-1571
chr13	29778587	29780167	id-1575
chr13	29781095	29781345	id-1576
chr13	29784743	29786209	id-1577
chr13	29805287	29805537	id-1579
chr13	29817965	29818889	id-1590
chr13	29836745	29837204	id-1592
chr13	29842047	29843057	id-1594
chr13	29843339	29844767	id-1595
chr13	29845315	29845565	id-1596
chr13	29855173	29855396	id-1600
chr13	29861880	29862122	id-1603
chr13	29866834	29868327	id-1604
chr13	29880210	29881133	id-1606
chr13	29891190	29891432	id-1608
chr13	29892636	29892951	id-1609
chr13	29902239	29903097	id-1614
chr13	29903546	29903971	id-1615
chr13	29913841	29914091	id-1620
chr13	29915235	29915599	id-1621
chr13	29915957	29916511	id-1622
chr13	29916641	29916891	id-1623
chr13	29917601	29917993	id-1624
chr13	112343081	112343477	id-1626
chr13	112343917	112344308	id-1627
chr13	112344831	112345082	id-1628
chr13	112354017	112354286	id-1630
chr13	112395023	112395250	id-1641
chr13	112395510	112395760	id-1642
chr13	112433749	112434140	id-1649
chr13	112445113	112445347	id-1653
chr13	112445567	112446072	id-1654
chr13	112452407	112453064	id-1657
chr13	112455110	112455347	id-1658
chr13	112469165	112470791	id-1663
chr13	112509958	112510208	id-1674
chr13	112517334	112517702	id-1675
chr13	112530372	112531040	id-1680
chr13	112538522	112538750	id-1684
chr13	112559255	112559501	id-1690
chr13	112574412	112574658	id-1693
chr13	112586174	112586419	id-1697
chr13	112595779	112596474	id-1702
chr13	112610112	112610328	id-1704
chr13	112614908	112615148	id-1705
chr13	112670699	112672123	id-1720
chr13	112681927	112682356	id-1728
chr13	112682788	112683268	id-1729
chr13	112688026	112688255	id-1732
chr13	112737445	112737665	id-1752
chr13	112766629	112767342	id-1759
chr13	112782019	112782638	id-1763
chr13	112790367	112790594	id-1767
chr13	112800373	112800688	id-1772
chr13	112814471	112815432	id-1778
chr14	52948822	52949053	id-1784
chr14	52968573	52969209	id-1789
chr14	52987451	52987670	id-1792
chr14	52988812	52989049	id-1793
chr14	52994729	52994953	id-1794
chr14	52996742	52996943	id-1795
chr14	53008592	53008829	id-1797
chr14	53016336	53016576	id-1798
chr14	53028176	53028410	id-1800
chr14	53040656	53040901	id-1804
chr14	53060202	53060464	id-1807
chr14	53061863	53062101	id-1808
chr14	53064281	53064504	id-1809
chr14	53067840	53068231	id-1810
chr14	53069571	53069903	id-1811
chr14	53074153	53074393	id-1813
chr14	53075733	53075983	id-1814
chr14	53076151	53076401	id-1815
chr14	53077485	53077728	id-1816
chr14	53079216	53079450	id-1817
chr14	53080396	53080619	id-1818
chr14	53081965	53082215	id-1819
chr14	53087220	53087535	id-1821
chr14	53105765	53106015	id-1825
chr14	53106434	53107751	id-1826
chr14	53108116	53109323	id-1827
chr14	53128839	53129075	id-1831
chr14	53135596	53135810	id-1832
chr14	53136310	53136555	id-1833
chr14	53140372	53140595	id-1834
chr14	53144285	53144535	id-1835
chr14	53144665	53144915	id-1836
chr14	53145035	53145751	id-1837
chr14	53149187	53149437	id-1838
chr14	53149643	53151069	id-1839
chr14	53157281	53157873	id-1841
chr14	53165555	53165785	id-1842
chr14	53168445	53168670	id-1843
chr14	53175201	53175441	id-1844
chr14	53191153	53191375	id-1849
chr14	53191633	53192035	id-1850
chr14	53194025	53194273	id-1852
chr14	53196516	53196773	id-1853
chr14	53197833	53198062	id-1854
chr14	53204087	53204342	id-1856
chr14	53220798	53221030	id-1859
chr14	53222977	53223228	id-1860
chr14	53232767	53233303	id-1862
chr14	53233737	53233987	id-1863
chr14	53237662	53238091	id-1865
chr14	53248652	53248898	id-1866
chr14	53250555	53250824	id-1867
chr14	53251411	53252148	id-1868
chr14	53279932	53280165	id-1873
chr14	53285397	53285648	id-1874
chr14	53285878	53286122	id-1875
chr14	53287537	53287798	id-1876
chr14	53300842	53301110	id-1880
chr14	53329470	53329709	id-1887
chr14	53330975	53331194	id-1888
chr14	53333156	53333699	id-1889
chr14	53347739	53347993	id-1892
chr14	53350666	53350900	id-1893
chr14	53377785	53378024	id-1900
chr14	53379478	53379907	id-1901
chr14	53390136	53390355	id-1904
chr14	53406303	53406553	id-1907
chr14	53411474	53411789	id-1908
chr14	53417604	53417852	id-1909
chr14	53425087	53425561	id-1910
chr14	53427894	53428156	id-1911
chr14	53429323	53429912	id-1912
chr14	53430246	53431093	id-1913
chr14	53440566	53440796	id-1915
chr14	98459814	98460066	id-1916
chr14	98462176	98462643	id-1917
chr14	98463038	98463262	id-1918
chr14	98465140	98465417	id-1920
chr14	98466277	98466531	id-1921
chr14	98467914	98468507	id-1922
chr14	98468978	98469217	id-1923
chr14	98471820	98472068	id-1924
chr14	98474298	98474613	id-1925
chr14	98476372	98476906	id-1926
chr14	98478077	98478296	id-1927
chr14	98486078	98486165	id-1930
chr14	98487560	98487837	id-1931
chr14	98488610	98489080	id-1932
chr14	98489580	98490062	id-1933
chr14	98491744	98491967	id-1934
chr14	98493151	98493861	id-1935
chr14	98500062	98500263	id-1936
chr14	98500708	98502002	id-1937
chr14	98502246	98502465	id-1938
chr14	98505938	98506160	id-1939
chr14	98519366	98519616	id-1940
chr14	98520107	98520349	id-1941
chr14	98520810	98521277	id-1942
chr14	98530728	98531005	id-1943
chr14	98539490	98539713	id-1945
chr14	98542823	98543059	id-1947
chr14	98551713	98551940	id-1948
chr14	98556834	98557225	id-1950
chr14	98565694	98565952	id-1951
chr14	98571949	98572476	id-1953
chr14	98572680	98572995	id-1954
chr14	98582119	98582342	id-1956
chr14	98590442	98590686	id-1958
chr14	98600239	98600474	id-1959
chr14	98605778	98605941	id-1960
chr14	98607564	98607841	id-1961
chr14	98611136	98611565	id-1962
chr14	98612162	98612287	id-1963
chr14	98612574	98612798	id-1964
chr14	98649919	98650167	id-1971
chr14	98653915	98654161	id-1972
chr14	98660878	98661117	id-1975
chr14	98679070	98679296	id-1980
chr14	98684932	98685209	id-1981
chr14	98702830	98703335	id-1982
chr14	98705051	98705289	id-1983
chr14	98716320	98716597	id-1986
chr14	98719816	98720511	id-1987
chr14	98721558	98722031	id-1988
chr14	98723122	98723741	id-1989
chr14	98727910	98728415	id-1991
chr14	98731949	98732398	id-1992
chr14	98733040	98733127	id-1993
chr14	98733876	98734267	id-1994
chr14	98734902	98735027	id-1995
chr14	98737068	98737497	id-1996
chr14	98738474	98738675	id-1997
chr14	98738854	98738979	id-1998
chr14	98739120	98739625	id-1999
chr14	98743632	98743856	id-2000
chr14	98745770	98746123	id-2001
chr14	98748975	98749359	id-2002
chr14	98751680	98751919	id-2003
chr14	98754548	98754825	id-2004
chr14	98758614	98758891	id-2006
chr14	98759900	98760385	id-2007
chr14	98760894	98761171	id-2008
chr14	98761376	98761618	id-2009
chr14	98763030	98763247	id-2010
chr14	98765834	98766169	id-2011
chr14	98766442	98766909	id-2012
chr14	98768152	98768277	id-2014
chr14	98768456	98768923	id-2015
chr14	98772326	98772570	id-2016
chr14	98773092	98773179	id-2017
chr14	98773511	98773851	id-2018
chr14	98775013	98775247	id-2019
chr14	98776488	98776712	id-2020
chr14	98777379	98777777	id-2021
chr14	98778647	98779252	id-2022
chr14	98779704	98780095	id-2023
chr14	98780800	98781022	id-2024
chr14	98782972	98783477	id-2025
chr14	98784112	98784389	id-2026
chr14	98788862	98789595	id-2029
chr14	98794467	98794915	id-2031
chr14	98796918	98797499	id-2033
chr14	98798399	98799281	id-2034
chr14	98802618	98803161	id-2036
chr14	98804339	98804581	id-2037
chr14	98807653	98808015	id-2039
chr14	98808215	98808937	id-2040
chr14	98812545	98812784	id-2043
chr14	98817058	98817563	id-2044
chr14	98822720	98823491	id-2045
chr14	98852199	98852932	id-2048
chr14	98856141	98856563	id-2049
chr14	98882668	98882899	id-2054
chr14	98885608	98885836	id-2055
chr14	98914892	98915422	id-2057
chr14	98919312	98919551	id-2058
chr14	98921961	98922175	id-2059
chr14	98925396	98925711	id-2060
chr14	98929234	98929473	id-2062
chr14	98933538	98933775	id-2064
chr15	41520406	41520974	id-2067
chr15	41526055	41526522	id-2069
chr15	41571834	41573139	id-2073
chr15	41573240	41573590	id-2074
chr15	41573848	41574098	id-2075
chr15	41589390	41591084	id-2078
chr15	41593771	41594314	id-2080
chr15	41597012	41597247	id-2081
chr15	41597647	41598038	id-2082
chr15	41648567	41648882	id-2092
chr15	41669000	41670238	id-2097
chr15	41824648	41824898	id-2128
chr15	41827878	41828128	id-2131
chr15	41848664	41849560	id-2135
chr15	41849752	41850002	id-2136
chr15	41855656	41856058	id-2140
chr15	41872197	41872778	id-2144
chr15	41905273	41905741	id-2156
chr15	41968513	41968748	id-2168
chr15	41970665	41970902	id-2170
chr15	41983263	41983814	id-2172
chr15	41992901	41993123	id-2173
chr15	42001224	42001460	id-2174
chr15	42011705	42011944	id-2175
chr15	42018722	42018960	id-2177
chr16	60836656	60836880	id-2344
chr16	60839562	60839821	id-2345
chr16	60846169	60846737	id-2346
chr16	60848487	60848731	id-2347
chr16	60863190	60863414	id-2351
chr16	60875879	60876118	id-2352
chr16	60877460	60878012	id-2353
chr16	60889045	60889313	id-2354
chr16	60890369	60890625	id-2356
chr16	60894174	60894403	id-2358
chr16	60917224	60917455	id-2362
chr16	60932624	60932862	id-2363
chr16	60944305	60944545	id-2365
chr16	60949235	60949493	id-2366
chr16	60961294	60961511	id-2367
chr16	60961987	60962232	id-2368
chr16	60970339	60970564	id-2369
chr16	60971764	60972015	id-2370
chr16	60978170	60978393	id-2371
chr16	60995076	60995333	id-2372
chr16	60997652	60997883	id-2373
chr16	60999460	60999691	id-2374
chr16	61021415	61021671	id-2377
chr16	61022673	61022898	id-2378
chr16	61044448	61044684	id-2382
chr16	61078009	61078249	id-2387
chr16	61084869	61085134	id-2389
chr16	61087220	61087448	id-2390
chr16	61095205	61095441	id-2391
chr16	61104918	61105190	id-2392
chr16	61106040	61106278	id-2394
chr16	61107545	61108012	id-2395
chr16	61108468	61108691	id-2396
chr16	61122720	61122959	id-2398
chr16	61124994	61125247	id-2399
chr16	61134442	61134672	id-2401
chr16	61134773	61134992	id-2402
chr16	61135454	61135685	id-2403
chr16	61153038	61153304	id-2404
chr16	61156629	61156854	id-2405
chr16	61157103	61157344	id-2406
chr16	61157682	61157922	id-2407
chr16	61169247	61169479	id-2409
chr16	61171393	61171647	id-2410
chr16	61182299	61182545	id-2411
chr16	61188828	61189071	id-2412
chr16	61189363	61189604	id-2413
chr16	61195966	61196220	id-2414
chr16	61205882	61206109	id-2415
chr16	61210921	61211191	id-2416
chr16	61212614	61212872	id-2417
chr16	61216894	61217141	id-2418
chr16	61229490	61229807	id-2421
chr16	61230089	61230938	id-2422
chr16	61231451	61231745	id-2423
chr16	61247887	61248129	id-2429
chr16	61257443	61257668	id-2432
chr16	61259208	61259455	id-2433
chr16	61271119	61271363	id-2436
chr16	61273925	61274173	id-2437
chr16	61290216	61290607	id-2438
chr16	61292522	61292758	id-2439
chr16	61300150	61300666	id-2440
chr16	61301153	61301377	id-2441
chr16	61301898	61302423	id-2442
chr16	61308360	61308815	id-2443
chr16	61311838	61312115	id-2445
chr16	61322918	61323361	id-2448
chr16	61324568	61324769	id-2449
chr16	61329247	61329476	id-2450
chr16	61332528	61333036	id-2451
chr18	23720448	23720687	id-2452
chr18	23722372	23722576	id-2453
chr18	23729170	23729418	id-2454
chr18	23735605	23735854	id-2455
chr18	23736343	23736571	id-2456
chr18	23755693	23755916	id-2462
chr18	23756171	23756400	id-2463
chr18	23762593	23762835	id-2466
chr18	23764888	23765128	id-2467
chr18	23765712	23765947	id-2468
chr18	23768575	23768809	id-2469
chr18	23769753	23769997	id-2470
chr18	23772251	23772472	id-2471
chr18	23777931	23778159	id-2473
chr18	23790854	23791100	id-2476
chr18	23791670	23791916	id-2477
chr18	23793116	23793345	id-2478
chr18	23794682	23794923	id-2479
chr18	23805930	23806167	id-2480
chr18	23806896	23807333	id-2481
chr18	23817217	23817447	id-2483
chr18	23824463	23824717	id-2484
chr18	23829639	23829863	id-2486
chr18	23830774	23831018	id-2487
chr18	23833548	23833797	id-2488
chr18	23836602	23836850	id-2489
chr18	23843261	23843682	id-2490
chr18	23848845	23849075	id-2491
chr18	23850119	23850356	id-2492
chr18	23853391	23853900	id-2493
chr18	23866312	23866567	id-2494
chr18	23868295	23868545	id-2495
chr18	23869469	23869950	id-2496
chr18	23875934	23876189	id-2498
chr18	23881015	23881254	id-2500
chr18	23882325	23882552	id-2501
chr18	23887151	23887394	id-2502
chr18	23899249	23899500	id-2505
chr18	23900087	23900333	id-2506
chr18	23901824	23902066	id-2507
chr18	23905383	23905615	id-2508
chr18	23912607	23913318	id-2509
chr18	23914123	23914373	id-2510
chr18	23914655	23914905	id-2511
chr18	23915060	23915306	id-2512
chr18	23917073	23917317	id-2513
chr18	23920165	23920415	id-2514
chr18	23920733	23920962	id-2515
chr18	23921195	23921425	id-2516
chr18	23931955	23932403	id-2518
chr18	23936537	23936777	id-2519
chr18	23948202	23948445	id-2520
chr18	23952719	23952931	id-2522
chr18	23953375	23953616	id-2523
chr18	23955402	23955565	id-2524
chr18	23957197	23957425	id-2525
chr18	23959900	23960132	id-2526
chr18	23961662	23962340	id-2527
chr18	23964127	23964358	id-2528
chr18	23965823	23966454	id-2529
chr18	23969009	23969242	id-2530
chr18	23971606	23971809	id-2531
chr18	23976810	23977035	id-2532
chr18	23990324	23990905	id-2533
chr18	23991809	23992521	id-2534
chr18	24000029	24000255	id-2535
chr18	24001941	24002191	id-2536
chr18	24002359	24002609	id-2537
chr18	24003195	24003445	id-2538
chr18	24008363	24008613	id-2539
chr18	24010312	24010741	id-2540
chr18	24012031	24012487	id-2542
chr18	24014421	24014673	id-2543
chr18	24023675	24023925	id-2545
chr18	24046540	24046789	id-2548
chr18	24052398	24052627	id-2549
chr18	24070478	24070698	id-2554
chr18	24083397	24083629	id-2557
chr18	24099316	24099543	id-2560
chr18	24099787	24100037	id-2561
chr18	24114124	24114379	id-2562
chr18	24114857	24115076	id-2563
chr18	24115188	24115420	id-2564
chr18	24121730	24121942	id-2565
chr18	24122511	24122764	id-2566
chr18	24123020	24123242	id-2567
chr18	24125660	24125882	id-2569
chr18	24147555	24147824	id-2572
chr18	24161329	24161554	id-2575
chr18	24173087	24173329	id-2576
chr18	24180646	24180862	id-2577
chr18	24196002	24196244	id-2580
chr18	24199324	24199773	id-2581
chr18	24204199	24204704	id-2582
chr18	24209413	24209637	id-2583
chr18	59416009	59416250	id-2587
chr18	59422953	59423439	id-2592
chr18	59454215	59454682	id-2601
chr18	59499903	59500160	id-2610
chr18	59500648	59501913	id-2611
chr18	59571141	59571608	id-2633
chr18	59574207	59574436	id-2634
chr18	59593537	59593758	id-2636
chr18	59597279	59597535	id-2637
chr18	59604539	59605073	id-2639
chr18	59629616	59629867	id-2645
chr18	59648422	59649166	id-2652
chr18	59662862	59663112	id-2657
chr18	59697991	59698704	id-2665
chr18	59700482	59701530	id-2669
chr18	59702420	59703012	id-2670
chr18	59705308	59706166	id-2671
chr18	59706448	59706698	id-2672
chr18	59725610	59726040	id-2682
chr18	59735319	59735546	id-2686
chr18	59784652	59784902	id-2698
chr18	59797355	59798430	id-2705
chr18	59799282	59799705	id-2706
chr18	59836262	59836488	id-2713
chr18	59840761	59841272	id-2714
chr18	59844058	59844294	id-2715
chr18	59846014	59846576	id-2717
chr18	59852243	59852759	id-2718
chr18	59855712	59856740	id-2719
chr18	59864233	59864466	id-2720
chr18	59879096	59879357	id-2722
chr18	59881912	59882170	id-2723
chr18	59896233	59896458	id-2726
chr18	59897087	59897321	id-2727
chr2	51679415	51679753	id-3002
chr2	118021422	118021678	id-3006
chr2	118024420	118024644	id-3007
chr2	118029380	118029621	id-3008
chr2	118030091	118030323	id-3009
chr2	118047018	118047260	id-3011
chr2	118076350	118077006	id-3015
chr2	118078803	118079050	id-3016
chr2	118082201	118082457	id-3017
chr2	118083063	118083305	id-3018
chr2	118094969	118095205	id-3021
chr2	118095771	118096001	id-3022
chr2	118104977	118105940	id-3024
chr2	118131234	118131476	id-3026
chr2	118133801	118134025	id-3027
chr2	118135602	118136085	id-3028
chr2	118145704	118146055	id-3029
chr2	118153610	118154055	id-3031
chr2	118159222	118159462	id-3032
chr2	118161115	118161366	id-3033
chr2	118164774	118165000	id-3035
chr2	118166774	118167037	id-3037
chr2	118167265	118167521	id-3038
chr2	118182202	118182434	id-3040
chr2	118188203	118188953	id-3041
chr2	118192228	118192463	id-3042
chr2	118207664	118207898	id-3044
chr2	118213356	118213557	id-3045
chr2	118215180	118215571	id-3047
chr2	118246093	118247048	id-3049
chr2	118249612	118249872	id-3050
chr2	118258606	118258840	id-3051
chr2	118259629	118260000	id-3052
chr2	118271839	118272064	id-3055
chr2	118287369	118287619	id-3056
chr2	118294791	118295041	id-3058
chr2	118303670	118303907	id-3060
chr2	118389475	118389705	id-3080
chr2	118391393	118391873	id-3081
chr2	118425662	118426091	id-3084
chr2	118444180	118444439	id-3087
chr2	118447561	118447791	id-3088
chr2	118459301	118459521	id-3093
chr2	118476816	118477961	id-3095
chr2	118495030	118495281	id-3100
chr2	118506580	118506802	id-3103
chr2	220032015	220032684	id-3117
chr2	220059424	220059549	id-3125
chr2	220068266	220068753	id-3127
chr2	220070867	220072317	id-3129
chr2	220083134	220083374	id-3136
chr2	220090660	220090899	id-3138
chr2	220094018	220094502	id-3139
chr2	220098946	220099156	id-3140
chr2	220102858	220103439	id-3142
chr2	220199724	220199976	id-3158
chr2	220207320	220207673	id-3163
chr2	220207814	220208357	id-3164
chr2	220215100	220215843	id-3167
chr2	220217314	220217515	id-3168
chr2	220218775	220218998	id-3169
chr2	220242970	220243240	id-3171
chr2	220253869	220254114	id-3173
chr2	220255548	220255791	id-3174
chr2	220257279	220257529	id-3175
chr2	220257822	220258512	id-3176
chr2	220262371	220262621	id-3177
chr2	220262865	220263115	id-3178
chr2	220264386	220264609	id-3179
chr2	220267542	220267781	id-3180
chr2	220271319	220271770	id-3182
chr2	220277075	220277291	id-3183
chr2	220280788	220281272	id-3185
chr2	220289181	220289420	id-3187
chr2	220298282	220298501	id-3188
chr2	220300569	220300807	id-3189
chr2	220303687	220303936	id-3190
chr2	220306653	220306900	id-3193
chr2	220309184	220309655	id-3195
chr2	220312224	220312686	id-3196
chr2	220333158	220333386	id-3198
chr2	220333670	220333947	id-3199
chr2	220346370	220346595	id-3202
chr2	220349243	220349490	id-3203
chr2	220352333	220352561	id-3204
chr2	220361872	220362125	id-3205
chr2	220365854	220366063	id-3206
chr2	220392513	220392770	id-3212
chr2	220394750	220394999	id-3213
chr2	220416852	220417106	id-3217
chr2	220421620	220421837	id-3218
chr2	220431831	220432046	id-3221
chr2	220437664	220437900	id-3222
chr2	220450783	220451029	id-3223
chr2	220474156	220474471	id-3228
chr2	220479113	220479334	id-3229
chr2	234254958	234255180	id-3261
chr2	234263745	234264222	id-3262
chr2	234318655	234319310	id-3275
chr2	234333872	234334111	id-3281
chr2	234342254	234342519	id-3284
chr2	234351480	234351724	id-3286
chr2	234369022	234369185	id-3294
chr2	234375528	234375769	id-3298
chr2	234376002	234376220	id-3299
chr2	234380909	234381134	id-3301
chr2	234382296	234382514	id-3302
chr2	234395775	234396024	id-3306
chr2	234396756	234397229	id-3307
chr2	234404800	234405044	id-3309
chr2	234488423	234488910	id-3342
chr2	234512858	234513101	id-3352
chr2	234526628	234527082	id-3355
chr2	234577584	234578061	id-3368
chr2	234605264	234605498	id-3376
chr2	234634887	234635115	id-3383
chr2	234636218	234637015	id-3384
chr2	234646818	234647065	id-3386
chr20	33306575	33306790	id-3391
chr20	33315285	33315529	id-3394
chr20	33315966	33316187	id-3395
chr20	33328527	33330188	id-3400
chr20	33360812	33361039	id-3406
chr20	33369414	33370121	id-3410
chr20	33395470	33395954	id-3416
chr20	33489926	33490176	id-3429
chr20	33505466	33507136	id-3433
chr20	33541796	33542592	id-3439
chr20	33551985	33552226	id-3442
chr20	33563086	33563325	id-3446
chr20	33580353	33580592	id-3452
chr20	33616187	33616654	id-3456
chr20	33652553	33653818	id-3462
chr20	33654149	33654943	id-3463
chr20	33712126	33712528	id-3478
chr20	33713418	33713706	id-3480
chr20	33714824	33716574	id-3482
chr21	39244534	39244970	id-3995
chr21	39252512	39253435	id-3997
chr21	39259566	39260297	id-3999
chr21	39273370	39273851	id-4001
chr21	39279108	39280062	id-4002
chr21	39280225	39280616	id-4003
chr21	39280802	39281029	id-4004
chr21	39283445	39283932	id-4005
chr21	39286001	39286544	id-4006
chr21	39287462	39288140	id-4007
chr21	39297404	39297638	id-4010
chr21	39298523	39298818	id-4011
chr21	39303595	39304135	id-4013
chr21	39315120	39315345	id-4017
chr21	39323166	39323397	id-4018
chr21	39324149	39324595	id-4020
chr21	39348126	39348332	id-4027
chr21	39367656	39367904	id-4032
chr21	39404716	39405542	id-4043
chr21	39419506	39420012	id-4048
chr21	39431872	39432332	id-4050
chr21	39453045	39453283	id-4055
chr21	39456966	39457210	id-4057
chr21	39468591	39469032	id-4059
chr21	39469606	39469970	id-4060
chr21	39471582	39471832	id-4061
chr21	39474278	39474872	id-4062
chr21	39509606	39510074	id-4080
chr21	39544927	39545179	id-4087
chr21	39592093	39592326	id-4097
chr21	39605587	39606694	id-4099
chr21	39609609	39610418	id-4102
chr21	39681152	39682732	id-4113
chr21	39738950	39740196	id-4121
chr4	118467712	118467946	id-4480
chr4	118468441	118468678	id-4481
chr4	118471841	118472064	id-4484
chr4	118473612	118473856	id-4485
chr4	118493303	118493574	id-4486
chr4	118495666	118495928	id-4487
chr4	118502311	118502542	id-4489
chr4	118509485	118509726	id-4491
chr4	118512373	118512610	id-4492
chr4	118515411	118515665	id-4493
chr4	118517379	118517875	id-4494
chr4	118521083	118521357	id-4495
chr4	118522758	118522983	id-4496
chr4	118524481	118524729	id-4497
chr4	118529253	118529496	id-4498
chr4	118531316	118531808	id-4499
chr4	118536891	118537125	id-4501
chr4	118542344	118542612	id-4502
chr4	118543305	118543861	id-4503
chr4	118551718	118551939	id-4504
chr4	118559585	118559834	id-4505
chr4	118560552	118560809	id-4506
chr4	118561267	118561495	id-4507
chr4	118571637	118571879	id-4510
chr4	118574948	118575196	id-4513
chr4	118575877	118576126	id-4514
chr4	118577390	118577605	id-4515
chr4	118577862	118578111	id-4516
chr4	118595470	118595706	id-4521
chr4	118600886	118601130	id-4522
chr4	118601372	118601611	id-4523
chr4	118606133	118606384	id-4526
chr4	118615484	118616025	id-4527
chr4	118616193	118616519	id-4528
chr4	118616693	118616933	id-4529
chr4	118626542	118626779	id-4531
chr4	118628168	118628421	id-4532
chr4	118631774	118632015	id-4533
chr4	118642816	118643397	id-4535
chr4	118646935	118647188	id-4536
chr4	118649825	118650080	id-4537
chr4	118652356	118652579	id-4538
chr4	118663813	118664269	id-4540
chr4	118666968	118667204	id-4541
chr4	118669362	118669611	id-4542
chr4	118670828	118671085	id-4543
chr4	118681022	118681282	id-4544
chr4	118682952	118683187	id-4546
chr4	118686367	118686849	id-4547
chr4	118687326	118687583	id-4548
chr4	118692360	118692595	id-4550
chr4	118692864	118693135	id-4551
chr4	118706448	118706674	id-4553
chr4	118707273	118707535	id-4554
chr4	118709070	118709322	id-4555
chr4	118714881	118715133	id-4557
chr4	118716513	118716763	id-4558
chr4	118759829	118760044	id-4570
chr4	118760300	118760521	id-4571
chr4	118761778	118762031	id-4572
chr4	118768057	118768314	id-4573
chr4	118769306	118769563	id-4574
chr4	118771697	118771958	id-4575
chr4	118774926	118775167	id-4577
chr4	118776506	118776713	id-4578
chr4	118782767	118783004	id-4579
chr4	118794159	118794406	id-4580
chr4	118794685	118794909	id-4581
chr4	118813901	118814408	id-4583
chr4	118817978	118818227	id-4586
chr4	118830095	118830342	id-4587
chr4	118839350	118839589	id-4588
chr4	118857612	118857865	id-4591
chr4	118868244	118868489	id-4593
chr4	118872558	118872807	id-4595
chr4	118882172	118882429	id-4596
chr4	118884175	118884428	id-4597
chr4	118887088	118887311	id-4598
chr4	118888347	118888599	id-4599
chr4	118891802	118892020	id-4600
chr4	118908426	118908649	id-4603
chr4	118910364	118910594	id-4604
chr4	118917562	118917831	id-4606
chr4	118922363	118922577	id-4607
chr4	118923795	118924054	id-4609
chr4	118929509	118929759	id-4610
chr4	118937860	118938110	id-4611
chr4	118938343	118938570	id-4612
chr4	118945101	118945372	id-4614
chr4	118953523	118953767	id-4619
chr4	118957508	118957767	id-4620
chr5	55872283	55872844	id-4622
chr5	55875025	55875280	id-4624
chr5	55886633	55886863	id-4626
chr5	55890034	55890249	id-4627
chr5	55912009	55912400	id-4631
chr5	55918013	55918176	id-4634
chr5	55918469	55918860	id-4635
chr5	55920255	55920874	id-4637
chr5	55921042	55921491	id-4638
chr5	55932367	55932586	id-4642
chr5	55933070	55933310	id-4643
chr5	55934619	55934896	id-4644
chr5	55944651	55945175	id-4648
chr5	55946589	55946752	id-4649
chr5	55948071	55948576	id-4651
chr5	55957294	55957550	id-4652
chr5	55968897	55969370	id-4655
chr5	55969862	55970160	id-4656
chr5	55970263	55970996	id-4657
chr5	55972190	55972744	id-4658
chr5	55973630	55974210	id-4659
chr5	55988321	55988667	id-4664
chr5	56000748	56001206	id-4668
chr5	56001412	56002176	id-4669
chr5	56003198	56003448	id-4670
chr5	56004414	56004645	id-4671
chr5	56007758	56008540	id-4672
chr5	56012198	56012432	id-4673
chr5	56012709	56013478	id-4674
chr5	56017421	56017736	id-4675
chr5	56018067	56018496	id-4676
chr5	56023604	56023854	id-4678
chr5	56024098	56024462	id-4679
chr5	56030379	56031074	id-4682
chr5	56032317	56032860	id-4683
chr5	56049113	56049694	id-4688
chr5	56061110	56061501	id-4689
chr5	56066293	56066528	id-4690
chr5	56067296	56068673	id-4691
chr5	56093197	56093429	id-4694
chr5	56095436	56096206	id-4695
chr5	56098551	56098752	id-4696
chr5	56103669	56103896	id-4697
chr5	56143988	56144540	id-4704
chr5	56144748	56145302	id-4705
chr5	56145899	56147240	id-4706
chr5	56147750	56148988	id-4708
chr5	56149308	56149558	id-4709
chr5	56150600	56150850	id-4711
chr5	56158819	56159117	id-4714
chr5	56161848	56162098	id-4715
chr5	56169459	56169774	id-4718
chr5	56169877	56170458	id-4719
chr5	56170702	56170952	id-4720
chr5	56183057	56183285	id-4722
chr5	56215001	56215240	id-4728
chr5	56225357	56225710	id-4730
chr5	56227535	56227807	id-4731
chr5	56232148	56232824	id-4732
chr5	56284963	56285217	id-4742
chr5	56314912	56316074	id-4745
chr5	56318069	56318430	id-4748
chr5	56339101	56339336	id-4752
chr5	56361690	56362396	id-4755
chr5	56363402	56364105	id-4756
chr5	56364742	56364968	id-4757
chr5	141908108	141908998	id-5147
chr5	141969986	141970336	id-5165
chr5	141970781	141971248	id-5166
chr5	142004698	142005158	id-5173
chr5	142015356	142015879	id-5176
chr5	142048176	142049164	id-5182
chr5	142072724	142073506	id-5186
chr5	142083261	142083424	id-5189
chr5	142108417	142108676	id-5193
chr5	142119695	142119962	id-5195
chr5	142127207	142127462	id-5197
chr5	142131754	142132008	id-5199
chr5	142142921	142143084	id-5203
chr5	142143648	142143884	id-5204
chr5	142151883	142152140	id-5206
chr5	142152977	142153220	id-5208
chr5	142154169	142154370	id-5209
chr5	142155260	142155518	id-5211
chr5	142155825	142156510	id-5212
chr5	142160314	142161134	id-5213
chr5	142167279	142167594	id-5216
chr5	142168499	142169045	id-5217
chr5	142179097	142179298	id-5218
chr5	142181567	142182211	id-5219
chr5	142185198	142185444	id-5221
chr5	142186665	142187171	id-5222
chr5	142201278	142202007	id-5224
chr5	142205165	142205746	id-5225
chr5	142205952	142206202	id-5226
chr5	142215052	142215637	id-5230
chr5	142217640	142218201	id-5232
chr5	142222306	142222656	id-5233
chr5	142226345	142227216	id-5234
chr5	142232017	142232482	id-5235
chr5	142234243	142234701	id-5236
chr5	142240289	142240744	id-5237
chr5	142248288	142248524	id-5238
chr5	142274667	142275020	id-5241
chr5	142281610	142282468	id-5245
chr5	142282674	142282924	id-5246
chr5	142283870	142284107	id-5247
chr5	142285839	142286610	id-5249
chr5	142288945	142289197	id-5251
chr5	142314286	142314525	id-5255
chr5	142337481	142337682	id-5262
chr5	142341613	142342074	id-5263
chr5	142361866	142362762	id-5267
chr5	142362865	142363484	id-5268
chr5	142364537	142364852	id-5269
chr5	142368288	142368538	id-5271
chr5	142371414	142371942	id-5274
chr5	142373771	142374314	id-5275
chr5	142376496	142377126	id-5278
chr5	142378738	142380090	id-5279
chr6	41479571	41480092	id-5298
chr6	41500097	41500640	id-5301
chr6	41502073	41502654	id-5302
chr6	41504266	41504630	id-5303
chr6	41506535	41507010	id-5306
chr6	41507659	41507902	id-5307
chr6	41512371	41512648	id-5308
chr6	41515818	41516068	id-5310
chr6	41526641	41526881	id-5314
chr6	41532673	41532918	id-5317
chr6	41537086	41537330	id-5318
chr6	41538908	41539488	id-5319
chr6	41544322	41544774	id-5322
chr6	41551042	41551292	id-5326
chr6	41562129	41562360	id-5329
chr6	41563964	41564214	id-5331
chr6	41564431	41565503	id-5332
chr6	41569892	41570454	id-5334
chr6	41579935	41580440	id-5338
chr6	41580874	41581390	id-5339
chr6	41585090	41585319	id-5340
chr6	41595040	41595497	id-5342
chr6	41600614	41600848	id-5345
chr6	41607094	41608603	id-5346
chr6	41621173	41622012	id-5351
chr6	41622989	41623494	id-5352
chr6	41624346	41624696	id-5354
chr6	41635878	41637098	id-5356
chr6	41650112	41650335	id-5360
chr6	41653394	41653610	id-5363
chr6	41658465	41658708	id-5366
chr6	41664106	41664353	id-5368
chr6	41667261	41668189	id-5370
chr6	41668687	41668915	id-5371
chr6	41694496	41694737	id-5376
chr6	41712733	41713248	id-5380
chr6	41718425	41718663	id-5382
chr6	41724797	41725036	id-5384
chr6	41749909	41750224	id-5391
chr6	41755636	41755886	id-5393
chr6	41757775	41758345	id-5396
chr6	41758600	41759040	id-5397
chr6	41759143	41759762	id-5398
chr6	41774030	41774502	id-5401
chr6	41780575	41780852	id-5403
chr6	41781058	41782904	id-5404
chr6	41788679	41789782	id-5407
chr6	41792002	41792252	id-5410
chr6	41796638	41796888	id-5413
chr6	41799209	41799438	id-5416
chr6	41805666	41806730	id-5420
chr6	41808076	41808807	id-5422
chr6	41808950	41809259	id-5423
chr6	41809404	41810264	id-5424
chr6	41810409	41810623	id-5425
chr6	41811052	41811860	id-5426
chr6	41817525	41818012	id-5428
chr6	41818879	41819270	id-5429
chr6	41842927	41843387	id-5433
chr6	41851597	41851912	id-5435
chr6	41855515	41856424	id-5437
chr6	41856682	41857118	id-5438
chr6	41900465	41900818	id-5445
chr6	73799974	73800224	id-5450
chr6	73831305	73831530	id-5453
chr6	73836743	73836991	id-5455
chr6	73842545	73842898	id-5456
chr6	73846334	73846584	id-5457
chr6	73851855	73852284	id-5458
chr6	73854760	73854997	id-5460
chr6	73875318	73876064	id-5464
chr6	73878244	73878495	id-5466
chr6	73889920	73890474	id-5469
chr6	73890718	73890968	id-5470
chr6	73895848	73896098	id-5471
chr6	73896201	73896756	id-5472
chr6	73896874	73897124	id-5473
chr6	73900452	73900698	id-5474
chr6	73906322	73906624	id-5476
chr6	73921623	73922090	id-5480
chr6	73947349	73948232	id-5482
chr6	73962590	73962822	id-5484
chr6	73975891	73976136	id-5486
chr6	73981283	73981408	id-5487
chr6	74286488	74288524	id-5529
chr6	108383926	108384974	id-5532
chr6	108429623	108430998	id-5540
chr6	108458134	108458382	id-5542
chr6	108477594	108478121	id-5543
chr6	108597041	108597318	id-5565
chr6	108607261	108607512	id-5570
chr6	108608011	108608257	id-5571
chr6	108609391	108609744	id-5572
chr6	108614186	108614972	id-5573
chr6	108685074	108685324	id-5588
chr6	108686672	108687238	id-5589
chr6	108688165	108688480	id-5591
chr6	108776635	108777020	id-5609
chr6	108778252	108778768	id-5610
chr6	108781835	108782077	id-5611
chr6	108790958	108791465	id-5613
chr6	108792867	108793127	id-5614
chr6	108796503	108796932	id-5615
chr6	108821031	108821271	id-5619
chr6	132248492	132248710	id-5631
chr6	132253508	132253742	id-5632
chr6	132256509	132256743	id-5634
chr6	132257747	132258298	id-5635
chr6	132272762	132273233	id-5638
chr6	132277619	132278345	id-5639
chr6	132292701	132292916	id-5643
chr6	132299736	132299971	id-5645
chr6	132304960	132305192	id-5646
chr6	132317418	132317935	id-5649
chr6	132320899	132321115	id-5650
chr6	132321844	132322090	id-5651
chr6	132334366	132334602	id-5654
chr6	132343670	132344097	id-5657
chr6	132347774	132347992	id-5659
chr6	132358817	132359053	id-5660
chr6	132362018	132362249	id-5663
chr6	132382126	132382368	id-5666
chr6	132383309	132383546	id-5667
chr6	132384408	132384659	id-5668
chr6	132390460	132390693	id-5669
chr6	132397952	132398212	id-5671
chr6	132416254	132416455	id-5675
chr6	132426691	132426916	id-5682
chr6	132447555	132447995	id-5685
chr6	132449170	132449689	id-5687
chr6	132463003	132463227	id-5691
chr6	132464321	132464580	id-5692
chr6	132467500	132467742	id-5693
chr6	132475952	132476205	id-5694
chr6	132480264	132480515	id-5696
chr6	132485696	132485942	id-5699
chr6	132531338	132531556	id-5710
chr6	132532062	132532296	id-5711
chr6	132535376	132535886	id-5714
chr6	132552739	132552989	id-5717
chr6	132553157	132553407	id-5718
chr6	132553613	132553863	id-5719
chr6	132557281	132557527	id-5720
chr6	132580496	132581591	id-5725
chr6	132625914	132626157	id-5731
chr6	132630867	132631459	id-5733
chr6	132634987	132635211	id-5735
chr6	132635552	132635943	id-5736
chr6	132641849	132643024	id-5738
chr6	132644503	132644748	id-5739
chr6	132650183	132650423	id-5740
chr6	132653766	132654026	id-5742
chr6	132662901	132663151	id-5745
chr6	132696422	132697571	id-5747
chr6	132700044	132700307	id-5748
chr6	132710534	132710759	id-5749
chr8	118884236	118884465	id-7475
chr8	118884950	118885465	id-7476
chr8	118889172	118889401	id-7477
chr8	118891493	118891727	id-7478
chr8	118896512	118896763	id-7481
chr8	118898219	118898534	id-7482
chr8	118900366	118900596	id-7483
chr8	118905981	118906221	id-7484
chr8	118908277	118908809	id-7486
chr8	118911757	118911957	id-7488
chr8	118913298	118913530	id-7490
chr8	118925966	118926892	id-7494
chr8	118928492	118928749	id-7495
chr8	118929003	118929492	id-7496
chr8	118943314	118944104	id-7498
chr8	118945107	118945599	id-7499
chr8	118947885	118948200	id-7500
chr8	118957950	118958158	id-7504
chr8	118962808	118963476	id-7506
chr8	118964619	118965081	id-7507
chr8	118965409	118965864	id-7508
chr8	118966740	118966979	id-7509
chr8	118976993	118977384	id-7512
chr8	118977703	118977940	id-7513
chr8	118980771	118980998	id-7514
chr8	118981684	118981927	id-7515
chr8	118983522	118984240	id-7516
chr8	118987253	118987682	id-7517
chr8	118993946	118994475	id-7519
chr8	118994965	118995207	id-7520
chr8	118997654	118997904	id-7522
chr8	118999156	118999377	id-7523
chr8	119004631	119004855	id-7524
chr8	119010623	119011057	id-7527
chr8	119016171	119016372	id-7528
chr8	119018516	119019260	id-7529
chr8	119025792	119026030	id-7530
chr8	119027827	119028262	id-7531
chr8	119028968	119029691	id-7532
chr8	119030747	119031220	id-7533
chr8	119031610	119031859	id-7534
chr8	119032477	119033016	id-7535
chr8	119038186	119038427	id-7536
chr8	119038542	119038792	id-7537
chr8	119040153	119040879	id-7539
chr8	119046522	119046767	id-7541
chr8	119050342	119050569	id-7542
chr8	119050838	119051067	id-7543
chr8	119052508	119052742	id-7544
chr8	119053619	119053837	id-7545
chr8	119059408	119060320	id-7546
chr8	119062012	119062517	id-7550
chr8	119067152	119067413	id-7552
chr8	119068951	119069179	id-7553
chr8	119073620	119073861	id-7555
chr8	119081299	119082684	id-7560
chr8	119085189	119085425	id-7561
chr8	119099838	119100428	id-7565
chr8	119100721	119101112	id-7566
chr8	119101242	119101492	id-7567
chr8	119102424	119102653	id-7568
chr8	119111167	119111631	id-7571
chr8	119112418	119112639	id-7572
chr8	119116299	119116513	id-7574
chr8	119121150	119121380	id-7575
chr8	119130168	119130403	id-7577
chr8	119131085	119131341	id-7578
chr8	119133750	119133966	id-7579
chr8	119134920	119135168	id-7580
chr8	119137390	119138050	id-7581
chr8	119139980	119140235	id-7582
chr8	119141634	119142380	id-7583
chr8	119144011	119144235	id-7585
chr8	119152712	119152931	id-7587
chr8	119159838	119160559	id-7591
chr8	119168236	119168486	id-7597
chr8	119170013	119170348	id-7599
chr8	119176344	119176558	id-7601
chr8	119180548	119180798	id-7603
chr8	119181026	119181444	id-7604
chr8	119182725	119183116	id-7605
chr8	119183719	119184165	id-7606
chr8	119185140	119185608	id-7607
chr8	119186601	119187068	id-7608
chr8	119188414	119188664	id-7609
chr8	119194357	119194606	id-7615
chr8	119194722	119195077	id-7616
chr8	119201676	119202648	id-7618
chr8	119210502	119210715	id-7622
chr8	119211195	119211414	id-7623
chr8	119215671	119216290	id-7624
chr8	119220432	119220684	id-7625
chr8	119221196	119221423	id-7626
chr8	119222209	119222648	id-7627
chr8	119222855	119223059	id-7628
chr8	119224199	119224413	id-7629
chr8	119238470	119238719	id-7634
chr8	119243739	119243965	id-7636
chr8	119246971	119247412	id-7638
chr8	119265630	119265873	id-7643
chr8	119271987	119272188	id-7644
chr8	119272493	119272948	id-7645
chr8	119273252	119273468	id-7646
chr8	119276904	119277774	id-7647
chr8	119281088	119281309	id-7649
chr8	119282847	119283054	id-7650
chr8	119283970	119284443	id-7651
chr8	119290463	119290699	id-7652
chr8	119291171	119291374	id-7653
chr8	119296294	119296531	id-7654
chr8	119316895	119317117	id-7661
chr8	119327923	119328417	id-7663
chr8	119329854	119330105	id-7664
chr8	119330306	119330555	id-7665
chr8	119333203	119333445	id-7667
chr8	119337625	119337853	id-7668
chr8	119338797	119339248	id-7669
chr8	119339958	119340978	id-7670
chr8	119341592	119341810	id-7671
chr8	119359653	119360196	id-7676
chr8	119360326	119361716	id-7677
chr8	119362948	119363312	id-7678
chr8	119363415	119364365	id-7679
chr8	119366401	119366638	id-7681
chr8	119369779	119369995	id-7682
chr8	119370972	119371183	id-7683
chr8	119376202	119376433	id-7684
chr8	119378310	119378766	id-7685
chr8	119379073	119379303	id-7686
chr8	119380743	119380982	id-7688
chr9	130808875	130809456	id-7710
chr9	130828794	130829015	id-7713
chr9	130838211	130839438	id-7717
chr9	130889745	130889946	id-7725
chr9	130891161	130891381	id-7727
chr9	130933477	130934210	id-7733
chr9	130941343	130942487	id-7735
chr9	130943270	130944090	id-7737
chr9	130976068	130976552	id-7745
chr9	130976662	130977467	id-7746
chr9	130977660	130978442	id-7747
chr9	130978622	130978872	id-7748
chr9	131135905	131136789	id-7788
chr9	131138583	131139144	id-7790
chr9	131162107	131162332	id-7792
chr9	131185592	131186340	id-7795
chr9	131186975	131187480	id-7796
chr9	131196855	131197170	id-7799
chr9	131214970	131216778	id-7803
chr9	131224017	131224233	id-7807
chrX	122881802	122882064	id-7852
chrX	122920445	122920695	id-7855
chrX	122920863	122921113	id-7856
chrX	122921281	122923621	id-7857
chrX	122923827	122924077	id-7858
chrX	122924207	122925179	id-7859
chrX	122925765	122926015	id-7860
chrX	122930297	122930547	id-7861
chrX	122930781	122931031	id-7862
chrX	122933285	122933547	id-7864
chrX	122936579	122936828	id-7865
chrX	122944651	122945216	id-7869
chrX	122949629	122949879	id-7870
chrX	122950472	122950693	id-7871
chrX	122952099	122952349	id-7872
chrX	122970605	122970855	id-7874
chrX	122971213	122971577	id-7875
chrX	122980325	122980562	id-7876
chrX	122982013	122982277	id-7877
